# Supplementary material for: Comparative Evaluation of Quercetin, Pioglitazone, Insulin, and Novel 5-Chromenyl–Methylene Thiazolidinedione Derivative on Nerve Function in Experimental Diabetic Peripheral Neuropathy
Source: Biomedicines. 2026 Feb 12;14(2):418. doi: 10.3390/biomedicines14020418 (PMC12937604; doi:10.3390/biomedicines14020418)
Supplement: Supplementary file 1 [file biomedicines-14-00418-s001.zip]

Archive with 1 entries (1 files):
- biomedicines-4065796-supplementary.pdf
